# Supplementary material for: SDF-1α-Releasing Microspheres Effectively Extend Stem Cell Homing after Myocardial Infarction
Source: Biomedicines. 2023 Jan 25;11(2):343. doi: 10.3390/biomedicines11020343 (PMC9953248; doi:10.3390/biomedicines11020343)
Supplement: Supplementary file 1 [file biomedicines-11-00343-s001.zip]

Archive with 1 entries (1 files):
- biomedicines-2175559-supplementary.pdf
